# Supplementary material for: Electrocatalytic valorization of lignocellulose-derived aromatics at industrial-scale current densities
Source: Nat Commun. 2023 Nov 9;14:7229. doi: 10.1038/s41467-023-43136-y (PMC10636212; doi:10.1038/s41467-023-43136-y)
Supplement: Supplementary file 3 — Source Data [file 41467_2023_43136_MOESM3_ESM.xlsx]

## Sheet: fig2a
time	Flow cell	time	H-cell
0	2.4592	0	9.7042
0.000833333	2.655	0.000277778	9.6884
0.00167	2.6903	0.000555556	9.6773
0.0025	2.7376	0.000833333	9.6851
0.00333	2.7391	0.00111	9.7195
0.00417	2.7558	0.00139	9.6025
0.005	2.7811	0.00167	9.5956
0.00583	2.7872	0.00194	9.5966
0.00667	2.7832	0.00222	9.605
0.0075	2.777	0.0025	9.6003
0.00833	2.796	0.00278	9.6063
0.00917	2.804	0.00306	9.6032
0.01	2.8078	0.00333	9.6004
0.01083	2.8135	0.00361	9.6002
0.01167	2.8342	0.00389	9.6044
0.0125	2.804	0.00417	9.6031
0.01333	2.8083	0.00444	9.6046
0.01417	2.8196	0.00472	9.6066
0.015	2.8123	0.005	9.6075
0.01583	2.8205	0.00528	9.6107
0.01667	2.8234	0.00556	9.613
0.0175	2.827	0.00583	9.6161
0.01833	2.8131	0.00611	9.6164
0.01917	2.8009	0.00639	9.6154
0.02	2.8252	0.00667	9.6184
0.02083	2.8142	0.00694	9.625
0.02167	2.8292	0.00722	9.6254
0.0225	2.8241	0.0075	9.6295
0.02333	2.8526	0.00778	9.6344
0.02417	2.8378	0.00806	9.6379
0.025	2.8201	0.00833	9.6363
0.02583	2.8106	0.00861	9.6422
0.02667	2.8367	0.00889	9.6464
0.0275	2.8377	0.00917	9.6478
0.02833	2.8298	0.00944	9.6666
0.02917	2.8362	0.00972	9.6567
0.03	2.8516	0.01	9.6497
0.03083	2.8563	0.01028	9.6489
0.03167	2.8571	0.01056	9.6469
0.0325	2.8298	0.01083	9.6481
0.03333	2.8479	0.01111	9.6489
0.03417	2.8503	0.01139	9.633
0.035	2.8423	0.01167	9.63
0.03583	2.8515	0.01194	9.6308
0.03667	2.8649	0.01222	9.6386
0.0375	2.8368	0.0125	9.6412
0.03833	2.8535	0.01278	9.6458
0.03917	2.8525	0.01306	9.6473
0.04	2.8711	0.01333	9.6447
0.04083	2.8694	0.01361	9.6479
0.04167	2.8701	0.01389	9.6415
0.0425	2.8685	0.01417	9.6455
0.04333	2.8507	0.01444	9.6217
0.04417	2.8514	0.01472	9.6239
0.045	2.8601	0.015	9.6276
0.04583	2.8731	0.01528	9.6394
0.04667	2.8757	0.01556	9.6533
0.0475	2.8746	0.01583	9.6663
0.04833	2.8898	0.01611	9.6436
0.04917	2.8688	0.01639	9.6361
0.05	2.8787	0.01667	9.6292
0.05083	2.8601	0.01694	9.6414
0.05167	2.8795	0.01722	9.6373
0.0525	2.8745	0.0175	9.6318
0.05333	2.8605	0.01778	9.6526
0.05417	2.8948	0.01806	9.6549
0.055	2.8961	0.01833	9.6556
0.05583	2.8826	0.01861	9.6462
0.05667	2.8888	0.01889	9.6511
0.0575	2.8894	0.01917	9.6519
0.05833	2.8748	0.01944	9.664
0.05917	2.892	0.01972	9.6594
0.06	2.8884	0.02	9.657
0.06083	2.882	0.02028	9.6508
0.06167	2.9065	0.02056	9.6388
0.0625	2.8859	0.02083	9.6349
0.06333	2.891	0.02111	9.6535
0.06417	2.8921	0.02139	9.6376
0.065	2.8954	0.02167	9.6357
0.06583	2.8815	0.02194	9.64
0.06667	2.8841	0.02222	9.657
0.0675	2.8883	0.0225	9.6722
0.06833	2.9129	0.02278	9.6626
0.06917	2.9047	0.02306	9.6602
0.07	2.9109	0.02333	9.6885
0.07083	2.8811	0.02361	9.6832
0.07167	2.9114	0.02389	9.6577
0.0725	2.892	0.02417	9.6555
0.07333	2.9058	0.02444	9.6326
0.07417	2.9112	0.02472	9.7076
0.075	2.9077	0.025	9.6972
0.07583	2.9021	0.02528	9.6258
0.07667	2.9003	0.02556	9.6112
0.0775	2.9215	0.02583	9.6962
0.07833	2.9214	0.02611	9.6717
0.07917	2.9033	0.02639	9.6437
0.08	2.922	0.02667	9.6528
0.08083	2.9079	0.02694	9.6625
0.08167	2.8912	0.02722	9.6565
0.0825	2.9155	0.0275	9.6606
0.08333	2.9117	0.02778	9.6487
0.08417	2.9069	0.02806	9.6445
0.085	2.9125	0.02833	9.7635
0.08583	2.9199	0.02861	9.7572
0.08667	2.9209	0.02889	9.727
0.0875	2.9256	0.02917	9.613
0.08833	2.9083	0.02944	9.6114
0.08917	2.9208	0.02972	9.6152
0.09	2.9068	0.03	9.6193
0.09083	2.9133	0.03028	9.7574
0.09167	2.9079	0.03056	9.6901
0.0925	2.9203	0.03083	9.6358
0.09333	2.9183	0.03111	9.6288
0.09417	2.9043	0.03139	9.6206
0.095	2.9136	0.03167	9.6267
0.09583	2.9362	0.03194	9.6222
0.09667	2.9125	0.03222	9.6248
0.0975	2.9107	0.0325	9.6178
0.09833	2.9372	0.03278	9.6125
0.09917	2.9189	0.03306	9.6146
0.1	2.917	0.03333	9.6197
0.10083	2.9333	0.03361	9.6329
0.10167	2.934	0.03389	9.6348
0.1025	2.9204	0.03417	9.6285
0.10333	2.9252	0.03444	9.6519
0.10417	2.9251	0.03472	9.6596
0.105	2.948	0.035	9.651
0.10583	2.9537	0.03528	9.6504
0.10667	2.9228	0.03556	9.645
0.1075	2.9164	0.03583	9.6398
0.10833	2.9249	0.03611	9.6404
0.10917	2.9174	0.03639	9.6408
0.11	2.9232	0.03667	9.6342
0.11083	2.9253	0.03694	9.6395
0.11167	2.929	0.03722	9.6484
0.1125	2.9326	0.0375	9.6515
0.11333	2.9334	0.03778	9.6487
0.11417	2.9436	0.03806	9.6586
0.115	2.9371	0.03833	9.6707
0.11583	2.9255	0.03861	9.6826
0.11667	2.9486	0.03889	9.6864
0.1175	2.9295	0.03917	9.678
0.11833	2.9294	0.03944	9.7138
0.11917	2.9477	0.03972	9.7791
0.12	2.9662	0.04	9.7615
0.12083	2.9271	0.04028	9.7899
0.12167	2.9197	0.04056	9.756
0.1225	2.9501	0.04083	9.7506
0.12333	2.9385	0.04111	9.7322
0.12417	2.9301	0.04139	9.7225
0.125	2.947	0.04167	9.714
0.12583	2.9543	0.04194	9.6916
0.12667	2.9446	0.04222	9.6811
0.1275	2.9318	0.0425	9.668
0.12833	2.9308	0.04278	9.6561
0.12917	2.9489	0.04306	9.6533
0.13	2.9464	0.04333	9.6494
0.13083	2.9404	0.04361	9.6486
0.13167	2.9407	0.04389	9.6473
0.1325	2.9527	0.04417	9.6526
0.13333	2.9571	0.04444	9.656
0.13417	2.934	0.04472	9.6661
0.135	2.9565	0.045	9.664
0.13583	2.9541	0.04528	9.6815
0.13667	2.9467	0.04556	9.7605
0.1375	2.9293	0.04583	9.7129
0.13833	2.9577	0.04611	9.7034
0.13917	2.9442	0.04639	9.6926
0.14	2.9487	0.04667	9.6838
0.14083	2.9533	0.04694	9.6703
0.14167	2.9547	0.04722	9.6604
0.1425	2.955	0.0475	9.6528
0.14333	2.9409	0.04778	9.644
0.14417	2.9592	0.04806	9.6441
0.145	2.9553	0.04833	9.6333
0.14583	2.9554	0.04861	9.6554
0.14667	2.9529	0.04889	9.6702
0.1475	2.9557	0.04917	9.6964
0.14833	2.9513	0.04944	9.7252
0.14917	2.9387	0.04972	9.7366
0.15	2.9598	0.05	9.7177
0.15083	2.9655	0.05028	9.6965
0.15167	2.9499	0.05056	9.6907
0.1525	2.9515	0.05083	9.6757
0.15333	2.9614	0.05111	9.6722
0.15417	2.9532	0.05139	9.661
0.155	2.9583	0.05167	9.664
0.15583	2.9504	0.05194	9.6532
0.15667	2.9674	0.05222	9.6519
0.1575	2.9711	0.0525	9.6484
0.15833	2.9452	0.05278	9.6478
0.15917	2.9652	0.05306	9.6506
0.16	2.9609	0.05333	9.6579
0.16083	2.9516	0.05361	9.6689
0.16167	2.9566	0.05389	9.6683
0.1625	2.9789	0.05417	9.6697
0.16333	2.9644	0.05444	9.7509
0.16417	2.9637	0.05472	9.7257
0.165	2.9643	0.055	9.7
0.16583	2.9594	0.05528	9.719
0.16667	2.9628	0.05556	9.7483
0.1675	2.9542	0.05583	9.7298
0.16833	2.9727	0.05611	9.717
0.16917	2.9739	0.05639	9.7203
0.17	2.9715	0.05667	9.7096
0.17083	2.9746	0.05694	9.7403
0.17167	2.9689	0.05722	9.7755
0.1725	2.9771	0.0575	9.7241
0.17333	2.9643	0.05778	9.7195
0.17417	2.9578	0.05806	9.7063
0.175	2.9696	0.05833	9.709
0.17583	2.9817	0.05861	9.7071
0.17667	2.9568	0.05889	9.7087
0.1775	2.9746	0.05917	9.7152
0.17833	2.9934	0.05944	9.7099
0.17917	2.9595	0.05972	9.7148
0.18	2.9585	0.06	9.7317
0.18083	2.9798	0.06028	9.7201
0.18167	2.9769	0.06056	9.7144
0.1825	2.9801	0.06083	9.7096
0.18333	2.9702	0.06111	9.7047
0.18417	2.9848	0.06139	9.7248
0.185	2.9799	0.06167	9.7347
0.18583	2.9724	0.06194	9.7662
0.18667	2.9748	0.06222	9.741
0.1875	3.0028	0.0625	9.7507
0.18833	2.9782	0.06278	9.769
0.18917	2.9887	0.06306	9.7577
0.19	2.9961	0.06333	9.765
0.19083	2.9886	0.06361	9.7409
0.19167	2.9775	0.06389	9.7531
0.1925	2.9507	0.06417	9.753
0.19333	2.9765	0.06444	9.7807
0.19417	2.963	0.06472	9.7962
0.195	2.9663	0.065	9.8049
0.19583	2.9795	0.06528	9.7791
0.19667	2.9647	0.06556	9.7561
0.1975	2.9719	0.06583	9.7444
0.19833	2.9632	0.06611	9.7441
0.19917	2.9613	0.06639	9.7352
0.2	2.9816	0.06667	9.7402
0.20083	2.9652	0.06694	9.7431
0.20167	2.9745	0.06722	9.7309
0.2025	2.9715	0.0675	9.7298
0.20333	2.9685	0.06778	9.7237
0.20417	2.96	0.06806	9.7305
0.205	2.9834	0.06833	9.7199
0.20583	2.9751	0.06861	9.7293
0.20667	2.9871	0.06889	9.7143
0.2075	2.9601	0.06917	9.7108
0.20833	2.9829	0.06944	9.6993
0.20917	2.9773	0.06972	9.6987
0.21	2.9836	0.07	9.692
0.21083	2.9669	0.07028	9.6837
0.21167	2.9827	0.07056	9.6841
0.2125	2.97	0.07083	9.6775
0.21333	2.9714	0.07111	9.6792
0.21417	2.9867	0.07139	9.6659
0.215	2.9916	0.07167	9.6663
0.21583	2.9783	0.07194	9.6674
0.21667	2.9645	0.07222	9.663
0.2175	2.9717	0.0725	9.6641
0.21833	2.9708	0.07278	9.6645
0.21917	2.9722	0.07306	9.671
0.22	2.9765	0.07333	9.6731
0.22083	2.9881	0.07361	9.6792
0.22167	2.9793	0.07389	9.6882
0.2225	2.9694	0.07417	9.6887
0.22333	2.9758	0.07444	9.6958
0.22417	2.9918	0.07472	9.6997
0.225	2.9743	0.075	9.706
0.22583	2.9788	0.07528	9.7004
0.22667	2.9768	0.07556	9.7235
0.2275	2.9811	0.07583	9.7353
0.22833	2.992	0.07611	9.7534
0.22917	2.9709	0.07639	9.7859
0.23	2.9801	0.07667	9.7558
0.23083	2.982	0.07694	9.7521
0.23167	2.984	0.07722	9.7512
0.2325	2.9845	0.0775	9.7557
0.23333	3.0032	0.07778	9.761
0.23417	2.9923	0.07806	9.7989
0.235	2.9663	0.07833	9.7301
0.23583	2.9894	0.07861	9.727
0.23667	2.9977	0.07889	9.7208
0.2375	2.974	0.07917	9.7285
0.23833	2.9847	0.07944	9.7553
0.23917	2.9948	0.07972	9.7449
0.24	2.9788	0.08	9.7543
0.24083	2.974	0.08028	9.76
0.24167	2.9846	0.08056	9.7352
0.2425	2.9984	0.08083	9.723
0.24333	2.9939	0.08111	9.7115
0.24417	2.9839	0.08139	9.7033
0.245	3.0025	0.08167	9.7045
0.24583	2.9942	0.08194	9.697
0.24667	2.9694	0.08222	9.6912
0.2475	2.9719	0.0825	9.6878
0.24833	2.9887	0.08278	9.6843
0.24917	2.9894	0.08306	9.6862
0.25	2.961	0.08333	9.6791
0.25083	2.9868	0.08361	9.6809
0.25167	2.9972	0.08389	9.6774
0.2525	2.9804	0.08417	9.6763
0.25333	2.9818	0.08444	9.6742
0.25417	2.9791	0.08472	9.6648
0.255	2.9934	0.085	9.6669
0.25583	2.9957	0.08528	9.6617
0.25667	3.0002	0.08556	9.6665
0.2575	2.9859	0.08583	9.6642
0.25833	2.9754	0.08611	9.664
0.25917	2.9891	0.08639	9.6577
0.26	2.9842	0.08667	9.6567
0.26083	3.0031	0.08694	9.6569
0.26167	2.9895	0.08722	9.656
0.2625	2.9852	0.0875	9.6563
0.26333	2.9986	0.08778	9.6551
0.26417	2.9965	0.08806	9.6553
0.265	2.9822	0.08833	9.6491
0.26583	3.0029	0.08861	9.651
0.26667	3.0031	0.08889	9.6463
0.2675	2.9988	0.08917	9.6433
0.26833	2.9898	0.08944	9.645
0.26917	2.9931	0.08972	9.6455
0.27	3.0118	0.09	9.6386
0.27083	2.998	0.09028	9.6386
0.27167	2.9938	0.09056	9.6354
0.2725	2.9878	0.09083	9.6363
0.27333	2.9885	0.09111	9.6355
0.27417	2.9781	0.09139	9.6344
0.275	2.9806	0.09167	9.6312
0.27583	2.9876	0.09194	9.6349
0.27667	3.0095	0.09222	9.6362
0.2775	2.9931	0.0925	9.636
0.27833	2.9938	0.09278	9.6304
0.27917	2.9974	0.09306	9.6356
0.28	2.9915	0.09333	9.6293
0.28083	2.9879	0.09361	9.6363
0.28167	3.0036	0.09389	9.6349
0.2825	3.0096	0.09417	9.6334
0.28333	2.9924	0.09444	9.6348
0.28417	2.9879	0.09472	9.6322
0.285	2.9814	0.095	9.6323
0.28583	2.9936	0.09528	9.6312
0.28667	2.9798	0.09556	9.633
0.2875	2.9958	0.09583	9.632
0.28833	3.0077	0.09611	9.6283
0.28917	2.9952	0.09639	9.6319
0.29	2.9775	0.09667	9.6313
0.29083	2.9898	0.09694	9.6337
0.29167	3.0102	0.09722	9.6298
0.2925	2.9982	0.0975	9.6307
0.29333	2.9949	0.09778	9.6275
0.29417	2.9944	0.09806	9.6252
0.295	3	0.09833	9.6238
0.29583	2.989	0.09861	9.6202
0.29667	2.9796	0.09889	9.6248
0.2975	3.0173	0.09917	9.625
0.29833	3.0032	0.09944	9.6246
0.29917	2.9961	0.09972	9.6246
0.3	3.0107	0.1	9.6212
0.30083	3.013	0.10028	9.6265
0.30167	2.9943	0.10056	9.6219
0.3025	3.0073	0.10083	9.6247
0.30333	3.0053	0.10111	9.6231
0.30417	3.0118	0.10139	9.6212
0.305	3.0032	0.10167	9.6239
0.30583	3.0141	0.10194	9.6268
0.30667	3.015	0.10222	9.6249
0.3075	3.012	0.1025	9.6284
0.30833	2.9839	0.10278	9.6257
0.30917	3.0063	0.10306	9.6279
0.31	2.9957	0.10333	9.623
0.31083	2.9941	0.10361	9.6237
0.31167	2.9903	0.10389	9.6247
0.3125	2.9991	0.10417	9.6235
0.31333	3.0064	0.10444	9.6263
0.31417	3.0015	0.10472	9.626
0.315	3.0074	0.105	9.6298
0.31583	3.0143	0.10528	9.6288
0.31667	3.0116	0.10556	9.6272
0.3175	2.9974	0.10583	9.6286
0.31833	3.0002	0.10611	9.6264
0.31917	2.9919	0.10639	9.6261
0.32	3.0035	0.10667	9.6303
0.32083	3.0046	0.10694	9.6251
0.32167	3.0004	0.10722	9.6259
0.3225	3.0206	0.1075	9.6247
0.32333	3.0092	0.10778	9.6235
0.32417	3.0037	0.10806	9.6234
0.325	3.0051	0.10833	9.623
0.32583	3.0189	0.10861	9.6226
0.32667	3.012	0.10889	9.6214
0.3275	3.005	0.10917	9.6208
0.32833	3.0276	0.10944	9.6236
0.32917	3.0159	0.10972	9.6285
0.33	3.0272	0.11	9.6232
0.33083	3.0034	0.11028	9.6223
0.33167	3.0245	0.11056	9.6207
0.3325	2.9979	0.11083	9.6246
0.33333	3.0081	0.11111	9.6249
0.33417	3.0046	0.11139	9.627
0.335	3.0133	0.11167	9.6257
0.33583	3.0124	0.11194	9.6208
0.33667	3.009	0.11222	9.6184
0.3375	3.0215	0.1125	9.6016
0.33833	3.023	0.11278	9.6015
0.33917	3.0053	0.11306	9.5944
0.34	3.0079	0.11333	9.5977
0.34083	3.0225	0.11361	9.6008
0.34167	3.0053	0.11389	9.5971
0.3425	3.0124	0.11417	9.6063
0.34333	3.0116	0.11444	9.6027
0.34417	3.0041	0.11472	9.6129
0.345	3.0015	0.115	9.6143
0.34583	3.0031	0.11528	9.6114
0.34667	3.0033	0.11556	9.6101
0.3475	2.9869	0.11583	9.6108
0.34833	2.9985	0.11611	9.6098
0.34917	3.0111	0.11639	9.6106
0.35	3.011	0.11667	9.6153
0.35083	3.0042	0.11694	9.6189
0.35167	3.0021	0.11722	9.6171
0.3525	3.0137	0.1175	9.6188
0.35333	3.0316	0.11778	9.6201
0.35417	3.0052	0.11806	9.6246
0.355	3.0155	0.11833	9.6334
0.35583	3.0377	0.11861	9.6371
0.35667	3.0073	0.11889	9.6363
0.3575	3.0075	0.11917	9.6424
0.35833	3.0175	0.11944	9.6555
0.35917	3.0197	0.11972	9.6582
0.36	3.0316	0.12	9.6642
0.36083	3.0096	0.12028	9.6659
0.36167	3.0395	0.12056	9.6649
0.3625	3.0195	0.12083	9.6665
0.36333	3.0002	0.12111	9.6767
0.36417	3.0029	0.12139	9.6839
0.365	3.0323	0.12167	9.6857
0.36583	3.0237	0.12194	9.7053
0.36667	3.0146	0.12222	9.7634
0.3675	3.0264	0.1225	9.6958
0.36833	3.0352	0.12278	9.8526
0.36917	3.0302	0.12306	9.752
0.37	3.0139	0.12333	9.7737
0.37083	3.0226	0.12361	9.7716
0.37167	3.0229	0.12389	9.7527
0.3725	3.0225	0.12417	9.7577
0.37333	3.02	0.12444	9.7497
0.37417	3.0225	0.12472	9.7694
0.375	3.017	0.125	9.7968
0.37583	3.0206	0.12528	9.7716
0.37667	3.0148	0.12556	9.7885
0.3775	3.0416	0.12583	9.7558
0.37833	3.0192	0.12611	9.7668
0.37917	3.0129	0.12639	9.7581
0.38	3.0233	0.12667	9.7535
0.38083	3.0411	0.12694	9.7509
0.38167	3.0105	0.12722	9.7478
0.3825	3.0227	0.1275	9.7483
0.38333	3.0393	0.12778	9.7478
0.38417	3.0301	0.12806	9.7464
0.385	3.022	0.12833	9.7537
0.38583	3.0378	0.12861	9.7611
0.38667	3.0594	0.12889	9.7904
0.3875	3.018	0.12917	9.8531
0.38833	3.0275	0.12944	9.9226
0.38917	3.0416	0.12972	9.7823
0.39	3.0469	0.13	9.774
0.39083	3.0272	0.13028	9.7769
0.39167	3.0529	0.13056	9.7665
0.3925	3.0728	0.13083	9.7619
0.39333	3.0333	0.13111	9.7616
0.39417	3.0062	0.13139	9.7513
0.395	3.0164	0.13167	9.754
0.39583	3.0312	0.13194	9.7503
0.39667	3.0176	0.13222	9.75
0.3975	3.019	0.1325	9.7468
0.39833	3.0296	0.13278	9.7474
0.39917	3.0223	0.13306	9.7441
0.4	3.014	0.13333	9.7515
0.40083	3.0155	0.13361	9.7442
0.40167	3.0184	0.13389	9.7396
0.4025	3.0297	0.13417	9.7381
0.40333	3.0108	0.13444	9.7396
0.40417	3.0309	0.13472	9.7407
0.405	3.0421	0.135	9.7409
0.40583	3.0152	0.13528	9.7422
0.40667	3.0207	0.13556	9.7457
0.4075	3.0288	0.13583	9.7383
0.40833	3.0135	0.13611	9.7449
0.40917	3.0169	0.13639	9.7296
0.41	3.0349	0.13667	9.7343
0.41083	3.0181	0.13694	9.7331
0.41167	3.0338	0.13722	9.7361
0.4125	3.0123	0.1375	9.7377
0.41333	3.0134	0.13778	9.7352
0.41417	3.0321	0.13806	9.7352
0.415	3.0335	0.13833	9.7353
0.41583	3.0192	0.13861	9.7296
0.41667	3.039	0.13889	9.7284
0.4175	3.0258	0.13917	9.728
0.41833	3.008	0.13944	9.7218
0.41917	3.0128	0.13972	9.7238
0.42	3.0366	0.14	9.7238
0.42083	3.0079	0.14028	9.7256
0.42167	3.0253	0.14056	9.7324
0.4225	3.0487	0.14083	9.7299
0.42333	3.0329	0.14111	9.7351
0.42417	2.9997	0.14139	9.7383
0.425	3.0222	0.14167	9.7382
0.42583	3.0155	0.14194	9.7358
0.42667	3.0325	0.14222	9.7375
0.4275	3.017	0.1425	9.7359
0.42833	3.024	0.14278	9.7338
0.42917	3.013	0.14306	9.7345
0.43	3.0269	0.14333	9.7354
0.43083	3.0128	0.14361	9.7386
0.43167	3.0222	0.14389	9.7332
0.4325	3.0304	0.14417	9.7362
0.43333	3.0246	0.14444	9.7367
0.43417	3.0203	0.14472	9.7376
0.435	3.0305	0.145	9.7312
0.43583	3.041	0.14528	9.7327
0.43667	3.0396	0.14556	9.7446
0.4375	2.9979	0.14583	9.753
0.43833	3.0248	0.14611	9.7505
0.43917	3.036	0.14639	9.7409
0.44	3.0166	0.14667	9.7468
0.44083	3.0233	0.14694	9.7484
0.44167	3.0485	0.14722	9.7499
0.4425	3.0356	0.1475	9.7503
0.44333	3.02	0.14778	9.7517
0.44417	3.043	0.14806	9.7552
0.445	3.032	0.14833	9.7611
0.44583	3.0226	0.14861	9.7543
0.44667	3.0195	0.14889	9.7568
0.4475	3.0493	0.14917	9.7586
0.44833	3.0433	0.14944	9.7971
0.44917	3.0404	0.14972	9.9768
0.45	3.0315	0.15	9.8335
0.45083	3.0356	0.15028	9.8338
0.45167	3.0392	0.15056	9.8352
0.4525	3.0113	0.15083	9.8455
0.45333	3.0307	0.15111	9.8556
0.45417	3.0345	0.15139	9.8675
0.455	3.0365	0.15167	9.9007
0.45583	3.0018	0.15194	9.932
0.45667	3.0157	0.15222	9.9423
0.4575	3.0179	0.1525	9.8984
0.45833	3.0088	0.15278	9.9225
0.45917	3.0192	0.15306	9.8834
0.46	3.0329	0.15333	9.905
0.46083	3.0168	0.15361	9.9067
0.46167	3.0107	0.15389	9.8657
0.4625	3.0227	0.15417	9.8622
0.46333	3.0377	0.15444	9.8944
0.46417	3.0324	0.15472	9.8914
0.465	3.0268	0.155	9.9132
0.46583	3.0372	0.15528	9.9121
0.46667	3.0256	0.15556	9.9246
0.4675	3.0215	0.15583	9.8964
0.46833	3.0394	0.15611	9.8968
0.46917	3.0232	0.15639	9.9029
0.47	3.0238	0.15667	9.9259
0.47083	3.0253	0.15694	9.9178
0.47167	3.0263	0.15722	9.9028
0.4725	3.0522	0.1575	9.8972
0.47333	3.0195	0.15778	9.8689
0.47417	3.0343	0.15806	9.8612
0.475	3.0289	0.15833	9.8678
0.47583	3.0323	0.15861	9.8678
0.47667	3.0077	0.15889	9.8652
0.4775	3.0323	0.15917	9.8683
0.47833	3.0425	0.15944	9.8662
0.47917	3.0379	0.15972	9.8711
0.48	3.0304	0.16	9.8743
0.48083	3.0498	0.16028	9.8692
0.48167	3.0335	0.16056	9.8753
0.4825	3.0376	0.16083	9.8791
0.48333	3.0247	0.16111	9.8938
0.48417	3.0498	0.16139	9.9008
0.485	3.0628	0.16167	9.8955
0.48583	3.0427	0.16194	9.8848
0.48667	3.0373	0.16222	9.8979
0.4875	3.0707	0.1625	9.8897
0.48833	3.0764	0.16278	9.8982
0.48917	3.0319	0.16306	9.8994
0.49	3.0298	0.16333	9.9107
0.49083	3.0394	0.16361	9.9252
0.49167	3.0431	0.16389	9.9264
0.4925	3.0364	0.16417	9.9164
0.49333	3.046	0.16444	9.9245
0.49417	3.0317	0.16472	9.936
0.495	3.0234	0.165	9.9588
0.49583	3.0259	0.16528	9.9645
0.49667	3.0504	0.16556	9.9352
0.4975	3.0449	0.16583	9.9421
0.49833	3.0308	0.16611	9.9424
0.49917	3.0227	0.16639	9.9607
0.5	3.0348	0.16667	9.9406
0.50083	3.0267	0.16694	9.9249
0.50167	3.0179	0.16722	9.9249
0.5025	3.0372	0.1675	9.9371
0.50333	3.0252	0.16778	9.9265
0.50417	3.0395	0.16806	9.9225
0.505	3.0256	0.16833	9.9373
0.50583	3.0439	0.16861	9.9439
0.50667	3.0351	0.16889	9.9477
0.5075	3.0229	0.16917	10.0764
0.50833	3.0341	0.16944	9.9043
0.50917	3.04	0.16972	9.8818
0.51	3.031	0.17	9.8557
0.51083	3.0217	0.17028	9.8426
0.51167	3.0276	0.17056	9.8378
0.5125	3.0467	0.17083	9.8343
0.51333	3.0429	0.17111	9.8448
0.51417	3.0358	0.17139	9.8481
0.515	3.0449	0.17167	9.8584
0.51583	3.053	0.17194	9.8549
0.51667	3.0569	0.17222	9.8493
0.5175	3.0398	0.1725	9.8446
0.51833	3.0715	0.17278	9.8406
0.51917	3.0396	0.17306	9.8435
0.52	3.0547	0.17333	9.8465
0.52083	3.076	0.17361	9.8461
0.52167	3.0861	0.17389	9.8405
0.5225	3.0463	0.17417	9.8452
0.52333	3.0665	0.17444	9.847
0.52417	3.0851	0.17472	9.8436
0.525	3.0465	0.175	9.8396
0.52583	3.0399	0.17528	9.8435
0.52667	3.0303	0.17556	9.8388
0.5275	3.0344	0.17583	9.8395
0.52833	3.0357	0.17611	9.8413
0.52917	3.0401	0.17639	9.8427
0.53	3.0584	0.17667	9.854
0.53083	3.0554	0.17694	9.8579
0.53167	3.046	0.17722	9.8707
0.5325	3.0451	0.1775	9.8934
0.53333	3.0545	0.17778	10.0324
0.53417	3.0593	0.17806	9.9086
0.535	3.0562	0.17833	9.8662
0.53583	3.0462	0.17861	9.8719
0.53667	3.0651	0.17889	9.8981
0.5375	3.0509	0.17917	9.9044
0.53833	3.038	0.17944	9.8954
0.53917	3.0535	0.17972	9.8982
0.54	3.0524	0.18	9.9014
0.54083	3.0311	0.18028	9.9034
0.54167	3.0484	0.18056	9.8918
0.5425	3.0608	0.18083	9.9159
0.54333	3.0554	0.18111	9.9546
0.54417	3.028	0.18139	9.9617
0.545	3.0361	0.18167	9.9346
0.54583	3.0463	0.18194	10.0078
0.54667	3.0361	0.18222	9.961
0.5475	3.028	0.1825	9.9054
0.54833	3.0403	0.18278	9.9278
0.54917	3.0565	0.18306	9.9193
0.55	3.0462	0.18333	9.9189
0.55083	3.0514	0.18361	9.9139
0.55167	3.0491	0.18389	9.9154
0.5525	3.058	0.18417	9.9215
0.55333	3.0389	0.18444	9.9258
0.55417	3.0466	0.18472	9.9537
0.555	3.0814	0.185	9.9615
0.55583	3.0441	0.18528	10.0062
0.55667	3.0491	0.18556	10.0134
0.5575	3.0452	0.18583	9.997
0.55833	3.0573	0.18611	10.0241
0.55917	3.0467	0.18639	10.0669
0.56	3.0429	0.18667	10.0264
0.56083	3.0592	0.18694	10.0126
0.56167	3.0621	0.18722	10.0352
0.5625	3.0423	0.1875	10.0539
0.56333	3.0339	0.18778	10.002
0.56417	3.0555	0.18806	10.0973
0.565	3.0543	0.18833	9.9913
0.56583	3.0393	0.18861	10.0569
0.56667	3.0693	0.18889	9.9761
0.5675	3.0648	0.18917	10.1287
0.56833	3.047	0.18944	10.065
0.56917	3.0328	0.18972	10.0523
0.57	3.0421	0.19	10.0606
0.57083	3.0523	0.19028	10.0796
0.57167	3.0269	0.19056	10.1202
0.5725	3.0386	0.19083	10.0781
0.57333	3.0469	0.19111	10.1145
0.57417	3.0394	0.19139	9.9578
0.575	3.0299	0.19167	9.9346
0.57583	3.0356	0.19194	10.0162
0.57667	3.0574	0.19222	9.97
0.5775	3.0307	0.1925	9.9695
0.57833	3.0448	0.19278	10.0761
0.57917	3.0574	0.19306	10.0498
0.58	3.0562	0.19333	9.9179
0.58083	3.0288	0.19361	10.0344
0.58167	3.0495	0.19389	10.019
0.5825	3.0618	0.19417	10.0592
0.58333	3.0489	0.19444	10.1098
0.58417	3.0324	0.19472	10.1424
0.585	3.0455	0.195	10.0987
0.58583	3.0492	0.19528	9.9955
0.58667	3.0457	0.19556	9.9367
0.5875	3.054	0.19583	10.1999
0.58833	3.0457	0.19611	10.0377
0.58917	3.0665	0.19639	10.0292
0.59	3.0334	0.19667	10.0866
0.59083	3.0388	0.19694	10.0496
0.59167	3.057	0.19722	10.0857
0.5925	3.0535	0.1975	9.872
0.59333	3.025	0.19778	10.0673
0.59417	3.0347	0.19806	9.924
0.595	3.0391	0.19833	9.9163
0.59583	3.0249	0.19861	10.1315
0.59667	3.0219	0.19889	9.8624
0.5975	3.0386	0.19917	9.9225
0.59833	3.0452	0.19944	9.9018
0.59917	3.0484	0.19972	9.9288
0.6	3.0413	0.2	9.8444
0.60083	3.0719	0.20028	9.8443
0.60167	3.0375	0.20056	9.8589
0.6025	3.0162	0.20083	9.8547
0.60333	3.0397	0.20111	9.8976
0.60417	3.0503	0.20139	10.0083
0.605	3.0311	0.20167	9.9769
0.60583	3.0426	0.20194	10.0723
0.60667	3.0404	0.20222	9.9189
0.6075	3.0419	0.2025	10.1345
0.60833	3.0303	0.20278	9.9331
0.60917	3.033	0.20306	9.9579
0.61	3.052	0.20333	9.8957
0.61083	3.037	0.20361	9.9141
0.61167	3.048	0.20389	9.9603
0.6125	3.0603	0.20417	10.1338
0.61333	3.0517	0.20444	9.9509
0.61417	3.0444	0.20472	10.1763
0.615	3.0376	0.205	9.885
0.61583	3.0441	0.20528	10.0389
0.61667	3.0598	0.20556	9.8737
0.6175	3.0486	0.20583	9.8742
0.61833	3.0517	0.20611	9.8734
0.61917	3.0388	0.20639	9.8831
0.62	3.0477	0.20667	9.8773
0.62083	3.0359	0.20694	9.875
0.62167	3.047	0.20722	9.8784
0.6225	3.0535	0.2075	9.8708
0.62333	3.0508	0.20778	9.8974
0.62417	3.0391	0.20806	9.8931
0.625	3.0619	0.20833	9.8852
0.62583	3.0563	0.20861	9.8948
0.62667	3.0275	0.20889	9.8997
0.6275	3.037	0.20917	9.9025
0.62833	3.0677	0.20944	9.9011
0.62917	3.0623	0.20972	9.9079
0.63	3.0366	0.21	9.9183
0.63083	3.0529	0.21028	9.9435
0.63167	3.0575	0.21056	10.1413
0.6325	3.0415	0.21083	10.0179
0.63333	3.0455	0.21111	9.9864
0.63417	3.0461	0.21139	10.0516
0.635	3.0443	0.21167	9.9043
0.63583	3.0475	0.21194	9.9153
0.63667	3.0473	0.21222	9.8731
0.6375	3.0575	0.2125	9.8653
0.63833	3.0618	0.21278	9.8699
0.63917	3.0482	0.21306	9.8622
0.64	3.0445	0.21333	9.8705
0.64083	3.0676	0.21361	9.8636
0.64167	3.0479	0.21389	9.863
0.6425	3.0548	0.21417	9.8728
0.64333	3.0783	0.21444	9.8734
0.64417	3.0678	0.21472	9.8672
0.645	3.0466	0.215	9.8722
0.64583	3.0574	0.21528	9.8729
0.64667	3.0531	0.21556	9.8764
0.6475	3.0501	0.21583	9.8809
0.64833	3.0488	0.21611	9.8799
0.64917	3.0616	0.21639	9.8822
0.65	3.0631	0.21667	9.8903
0.65083	3.0531	0.21694	9.9104
0.65167	3.0631	0.21722	9.9091
0.6525	3.051	0.2175	9.9256
0.65333	3.0603	0.21778	9.9665
0.65417	3.0373	0.21806	9.9269
0.655	3.0471	0.21833	9.9252
0.65583	3.0611	0.21861	9.9283
0.65667	3.0638	0.21889	9.9476
0.6575	3.0488	0.21917	9.9442
0.65833	3.0609	0.21944	9.9431
0.65917	3.0743	0.21972	9.9475
0.66	3.0632	0.22	9.9479
0.66083	3.0534	0.22028	9.9483
0.66167	3.0516	0.22056	9.9493
0.6625	3.0683	0.22083	9.9531
0.66333	3.0388	0.22111	9.9555
0.66417	3.0681	0.22139	9.9601
0.665	3.064	0.22167	9.9673
0.66583	3.0492	0.22194	9.9548
0.66667	3.0485	0.22222	9.9665
0.6675	3.055	0.2225	9.9638
0.66833	3.0433	0.22278	9.9714
0.66917	3.0464	0.22306	9.9752
0.67	3.0519	0.22333	9.9576
0.67083	3.0768	0.22361	10.0216
0.67167	3.0648	0.22389	10.0645
0.6725	3.056	0.22417	10.0106
0.67333	3.0588	0.22444	10.0325
0.67417	3.0491	0.22472	9.971
0.675	3.0549	0.225	9.9607
0.67583	3.0571	0.22528	9.9694
0.67667	3.0511	0.22556	9.9683
0.6775	3.0687	0.22583	9.9644
0.67833	3.0507	0.22611	9.972
0.67917	3.0626	0.22639	9.9821
0.68	3.0543	0.22667	9.9772
0.68083	3.0692	0.22694	9.9881
0.68167	3.0561	0.22722	9.9884
0.6825	3.0491	0.2275	9.9991
0.68333	3.0627	0.22778	9.9888
0.68417	3.0607	0.22806	9.9947
0.685	3.0529	0.22833	9.9787
0.68583	3.0498	0.22861	9.9888
0.68667	3.0709	0.22889	9.9982
0.6875	3.0523	0.22917	9.9844
0.68833	3.0577	0.22944	9.9887
0.68917	3.0653	0.22972	9.9973
0.69	3.0675	0.23	9.9919
0.69083	3.0659	0.23028	10.0322
0.69167	3.0582	0.23056	9.9859
0.6925	3.0609	0.23083	9.9942
0.69333	3.0604	0.23111	9.9935
0.69417	3.0431	0.23139	9.9912
0.695	3.0617	0.23167	9.9991
0.69583	3.0708	0.23194	9.9617
0.69667	3.0675	0.23222	9.6556
0.6975	3.052	0.2325	9.7414
0.69833	3.0582	0.23278	9.6126
0.69917	3.0646	0.23306	9.6967
0.7	3.0384	0.23333	9.6408
0.70083	3.0462	0.23361	9.7019
0.70167	3.0801	0.23389	9.6158
0.7025	3.0795	0.23417	9.6221
0.70333	3.0498	0.23444	9.6227
0.70417	3.0633	0.23472	9.6256
0.705	3.074	0.235	9.6373
0.70583	3.056	0.23528	9.65
0.70667	3.0581	0.23556	9.6502
0.7075	3.0731	0.23583	9.6539
0.70833	3.0683	0.23611	9.6565
0.70917	3.0647	0.23639	9.66
0.71	3.0503	0.23667	9.6548
0.71083	3.0677	0.23694	9.6676
0.71167	3.0687	0.23722	9.67
0.7125	3.0482	0.2375	9.6414
0.71333	3.058	0.23778	9.638
0.71417	3.0586	0.23806	9.6775
0.715	3.0834	0.23833	9.6519
0.71583	3.0456	0.23861	9.6907
0.71667	3.0592	0.23889	9.6658
0.7175	3.0669	0.23917	9.7173
0.71833	3.0622	0.23944	9.6316
0.71917	3.0776	0.23972	9.6424
0.72	3.0923	0.24	9.6494
0.72083	3.0685	0.24028	9.6733
0.72167	3.0631	0.24056	9.7049
0.7225	3.069	0.24083	9.612
0.72333	3.0771	0.24111	9.6201
0.72417	3.0845	0.24139	9.622
0.725	3.0676	0.24167	9.6129
0.72583	3.0796	0.24194	9.6121
0.72667	3.0897	0.24222	9.6136
0.7275	3.0663	0.2425	9.6146
0.72833	3.0528	0.24278	9.6071
0.72917	3.0835	0.24306	9.6129
0.73	3.0927	0.24333	9.6102
0.73083	3.0478	0.24361	9.6025
0.73167	3.0516	0.24389	9.6085
0.7325	3.0842	0.24417	9.6094
0.73333	3.0605	0.24444	9.6073
0.73417	3.0481	0.24472	9.6077
0.735	3.0702	0.245	9.612
0.73583	3.0694	0.24528	9.6136
0.73667	3.0428	0.24556	9.6157
0.7375	3.045	0.24583	9.6156
0.73833	3.0635	0.24611	9.61
0.73917	3.0488	0.24639	9.6126
0.74	3.0621	0.24667	9.6167
0.74083	3.0532	0.24694	9.6213
0.74167	3.0659	0.24722	9.6239
0.7425	3.0644	0.2475	9.625
0.74333	3.0472	0.24778	9.6259
0.74417	3.0632	0.24806	9.6322
0.745	3.0724	0.24833	9.6312
0.74583	3.0648	0.24861	9.6404
0.74667	3.0654	0.24889	9.6864
0.7475	3.0752	0.24917	9.7543
0.74833	3.0734	0.24944	9.7442
0.74917	3.0609	0.24972	9.7895
0.75	3.0678	0.25	9.762
0.75083	3.09	0.25028	9.7437
0.75167	3.1094	0.25056	9.7462
0.7525	3.0967	0.25083	9.7904
0.75333	3.0939	0.25111	9.7906
0.75417	3.1021	0.25139	9.6469
0.755	3.109	0.25167	9.5757
0.75583	3.0665	0.25194	9.6198
0.75667	3.0717	0.25222	9.5917
0.7575	3.0656	0.2525	9.6018
0.75833	3.068	0.25278	9.6281
0.75917	3.0519	0.25306	9.595
0.76	3.0595	0.25333	9.6136
0.76083	3.0801	0.25361	9.618
0.76167	3.0531	0.25389	9.6206
0.7625	3.0496	0.25417	9.6161
0.76333	3.0725	0.25444	9.6221
0.76417	3.0542	0.25472	9.6589
0.765	3.0575	0.255	9.6157
0.76583	3.0616	0.25528	9.6416
0.76667	3.0776	0.25556	9.6361
0.7675	3.0655	0.25583	9.6452
0.76833	3.0661	0.25611	9.6376
0.76917	3.0722	0.25639	9.6176
0.77	3.0625	0.25667	9.5977
0.77083	3.0803	0.25694	9.6153
0.77167	3.0804	0.25722	9.6479
0.7725	3.0704	0.2575	9.6435
0.77333	3.0699	0.25778	9.6582
0.77417	3.0571	0.25806	9.6334
0.775	3.0584	0.25833	9.6817
0.77583	3.0695	0.25861	9.6666
0.77667	3.0738	0.25889	9.6547
0.7775	3.0657	0.25917	9.6513
0.77833	3.0649	0.25944	9.655
0.77917	3.0453	0.25972	9.6608
0.78	3.0694	0.26	9.66
0.78083	3.0688	0.26028	9.6602
0.78167	3.0824	0.26056	9.6303
0.7825	3.0812	0.26083	9.6281
0.78333	3.0497	0.26111	9.6703
0.78417	3.0881	0.26139	9.6867
0.785	3.0861	0.26167	9.6796
0.78583	3.0547	0.26194	9.6921
0.78667	3.0624	0.26222	9.6691
0.7875	3.0688	0.2625	9.6809
0.78833	3.0867	0.26278	9.6899
0.78917	3.0682	0.26306	9.692
0.79	3.0612	0.26333	9.7092
0.79083	3.0787	0.26361	9.6821
0.79167	3.0577	0.26389	9.6806
0.7925	3.0846	0.26417	9.6798
0.79333	3.105	0.26444	9.7201
0.79417	3.0646	0.26472	9.7131
0.795	3.077	0.265	9.7091
0.79583	3.0837	0.26528	9.6879
0.79667	3.0999	0.26556	9.7062
0.7975	3.0808	0.26583	9.7035
0.79833	3.096	0.26611	9.7352
0.79917	3.0883	0.26639	9.7204
0.8	3.1008	0.26667	9.6935
0.80083	3.103	0.26694	9.7434
0.80167	3.1073	0.26722	9.7561
0.8025	3.0629	0.2675	9.7354
0.80333	3.0706	0.26778	9.7703
0.80417	3.0485	0.26806	9.7533
0.805	3.0602	0.26833	9.7564
0.80583	3.0765	0.26861	9.7788
0.80667	3.0633	0.26889	9.7474
0.8075	3.0552	0.26917	9.7756
0.80833	3.0806	0.26944	9.7589
0.80917	3.0811	0.26972	9.7404
0.81	3.0558	0.27	9.7733
0.81083	3.0633	0.27028	9.7169
0.81167	3.0762	0.27056	9.6826
0.8125	3.0626	0.27083	9.6688
0.81333	3.0695	0.27111	9.6575
0.81417	3.0624	0.27139	9.6537
0.815	3.0854	0.27167	9.6548
0.81583	3.0874	0.27194	9.6532
0.81667	3.0615	0.27222	9.6424
0.8175	3.0558	0.2725	9.64
0.81833	3.054	0.27278	9.6399
0.81917	3.061	0.27306	9.6389
0.82	3.0576	0.27333	9.6405
0.82083	3.0796	0.27361	9.6407
0.82167	3.0963	0.27389	9.6401
0.8225	3.052	0.27417	9.6335
0.82333	3.0581	0.27444	9.6309
0.82417	3.0919	0.27472	9.6332
0.825	3.0633	0.275	9.6344
0.82583	3.065	0.27528	9.6344
0.82667	3.0659	0.27556	9.6342
0.8275	3.071	0.27583	9.6284
0.82833	3.0768	0.27611	9.6309
0.82917	3.0636	0.27639	9.631
0.83	3.0578	0.27667	9.628
0.83083	3.0788	0.27694	9.6346
0.83167	3.0759	0.27722	9.6331
0.8325	3.0645	0.2775	9.6355
0.83333	3.0809	0.27778	9.6322
0.83417	3.0878	0.27806	9.6391
0.835	3.0676	0.27833	9.637
0.83583	3.0695	0.27861	9.6345
0.83667	3.0856	0.27889	9.6371
0.8375	3.0516	0.27917	9.6394
0.83833	3.0742	0.27944	9.6428
0.83917	3.0783	0.27972	9.6485
0.84	3.0751	0.28	9.6535
0.84083	3.0696	0.28028	9.6514
0.84167	3.0558	0.28056	9.6499
0.8425	3.0771	0.28083	9.6566
0.84333	3.0886	0.28111	9.6549
0.84417	3.087	0.28139	9.6581
0.845	3.0775	0.28167	9.6595
0.84583	3.0828	0.28194	9.6585
0.84667	3.09	0.28222	9.66
0.8475	3.062	0.2825	9.6565
0.84833	3.0769	0.28278	9.6593
0.84917	3.0945	0.28306	9.6578
0.85	3.0692	0.28333	9.6584
0.85083	3.0644	0.28361	9.6565
0.85167	3.0765	0.28389	9.658
0.8525	3.0822	0.28417	9.6648
0.85333	3.0608	0.28444	9.6678
0.85417	3.0717	0.28472	9.669
0.855	3.1123	0.285	9.6645
0.85583	3.078	0.28528	9.6699
0.85667	3.0755	0.28556	9.6738
0.8575	3.076	0.28583	9.6821
0.85833	3.0902	0.28611	9.6911
0.85917	3.0802	0.28639	9.6986
0.86	3.068	0.28667	9.6913
0.86083	3.0994	0.28694	9.694
0.86167	3.0625	0.28722	9.7
0.8625	3.0704	0.2875	9.706
0.86333	3.0984	0.28778	9.7236
0.86417	3.1111	0.28806	9.7255
0.865	3.1045	0.28833	9.7635
0.86583	3.0657	0.28861	9.8121
0.86667	3.0748	0.28889	9.8181
0.8675	3.0835	0.28917	9.741
0.86833	3.0707	0.28944	9.7436
0.86917	3.0643	0.28972	9.7517
0.87	3.0803	0.29	9.7493
0.87083	3.0717	0.29028	9.7523
0.87167	3.0748	0.29056	9.7661
0.8725	3.0827	0.29083	9.7629
0.87333	3.0868	0.29111	9.7771
0.87417	3.086	0.29139	9.7742
0.875	3.0748	0.29167	9.7614
0.87583	3.0725	0.29194	9.7865
0.87667	3.084	0.29222	9.8445
0.8775	3.0633	0.2925	9.7447
0.87833	3.076	0.29278	9.7501
0.87917	3.0904	0.29306	9.7996
0.88	3.0644	0.29333	9.7837
0.88083	3.0678	0.29361	9.8268
0.88167	3.0912	0.29389	9.905
0.8825	3.1014	0.29417	9.7973
0.88333	3.0644	0.29444	9.7878
0.88417	3.0752	0.29472	9.7843
0.885	3.1016	0.295	9.7662
0.88583	3.0911	0.29528	9.7691
0.88667	3.0884	0.29556	9.7935
0.8875	3.0816	0.29583	9.7719
0.88833	3.0791	0.29611	9.816
0.88917	3.0936	0.29639	9.8065
0.89	3.0709	0.29667	9.9298
0.89083	3.074	0.29694	9.7909
0.89167	3.0714	0.29722	9.8856
0.8925	3.1017	0.2975	9.9047
0.89333	3.0635	0.29778	9.7836
0.89417	3.0748	0.29806	9.783
0.895	3.086	0.29833	9.8319
0.89583	3.0878	0.29861	9.9077
0.89667	3.0962	0.29889	9.8891
0.8975	3.1137	0.29917	9.8365
0.89833	3.1021	0.29944	9.841
0.89917	3.0705	0.29972	9.8626
0.9	3.102	0.3	9.8614
0.90083	3.0921	0.30028	9.9962
0.90167	3.0704	0.30056	9.8581
0.9025	3.0771	0.30083	9.8173
0.90333	3.0869	0.30111	9.8097
0.90417	3.0943	0.30139	9.8087
0.905	3.0817	0.30167	9.8075
0.90583	3.081	0.30194	9.8212
0.90667	3.0717	0.30222	9.7891
0.9075	3.0878	0.3025	9.8
0.90833	3.0874	0.30278	9.8025
0.90917	3.0725	0.30306	9.7892
0.91	3.0847	0.30333	9.7954
0.91083	3.0997	0.30361	9.7743
0.91167	3.0796	0.30389	9.7698
0.9125	3.0989	0.30417	9.7826
0.91333	3.1023	0.30444	9.8025
0.91417	3.0806	0.30472	9.8883
0.915	3.0872	0.305	9.8341
0.91583	3.1035	0.30528	9.8559
0.91667	3.0969	0.30556	9.9253
0.9175	3.0743	0.30583	9.8941
0.91833	3.0824	0.30611	9.8711
0.91917	3.1024	0.30639	9.7731
0.92	3.0684	0.30667	9.8101
0.92083	3.079	0.30694	9.8379
0.92167	3.086	0.30722	9.9059
0.9225	3.0982	0.3075	9.9036
0.92333	3.0887	0.30778	9.7209
0.92417	3.0857	0.30806	9.723
0.925	3.1123	0.30833	9.7278
0.92583	3.0872	0.30861	9.7254
0.92667	3.0901	0.30889	9.7193
0.9275	3.0726	0.30917	9.7162
0.92833	3.1177	0.30944	9.7162
0.92917	3.1154	0.30972	9.7175
0.93	3.1171	0.31	9.7205
0.93083	3.0943	0.31028	9.7162
0.93167	3.1211	0.31056	9.7133
0.9325	3.1123	0.31083	9.7227
0.93333	3.1247	0.31111	9.7225
0.93417	3.1347	0.31139	9.7182
0.935	3.1462	0.31167	9.7174
0.93583	3.0905	0.31194	9.7154
0.93667	3.0802	0.31222	9.7187
0.9375	3.1081	0.3125	9.7178
0.93833	3.0991	0.31278	9.7159
0.93917	3.0802	0.31306	9.7202
0.94	3.0967	0.31333	9.7192
0.94083	3.1083	0.31361	9.7168
0.94167	3.1123	0.31389	9.7124
0.9425	3.1009	0.31417	9.7172
0.94333	3.1136	0.31444	9.7127
0.94417	3.1086	0.31472	9.7078
0.945	3.1067	0.315	9.7119
0.94583	3.0808	0.31528	9.7132
0.94667	3.1034	0.31556	9.7142
0.9475	3.1105	0.31583	9.7177
0.94833	3.1026	0.31611	9.7185
0.94917	3.1213	0.31639	9.7134
0.95	3.0902	0.31667	9.7114
0.95083	3.0706	0.31694	9.7153
0.95167	3.0757	0.31722	9.7147
0.9525	3.0897	0.3175	9.7181
0.95333	3.0812	0.31778	9.7236
0.95417	3.0759	0.31806	9.7225
0.955	3.0719	0.31833	9.7309
0.95583	3.0884	0.31861	9.7422
0.95667	3.073	0.31889	9.7694
0.9575	3.0797	0.31917	9.7728
0.95833	3.0807	0.31944	9.7754
0.95917	3.1009	0.31972	9.7773
0.96	3.1095	0.32	9.7774
0.96083	3.0757	0.32028	9.7756
0.96167	3.0877	0.32056	9.7806
0.9625	3.0954	0.32083	9.786
0.96333	3.0782	0.32111	9.7847
0.96417	3.0866	0.32139	9.7833
0.965	3.0903	0.32167	9.7839
0.96583	3.0974	0.32194	9.7753
0.96667	3.0835	0.32222	9.7773
0.9675	3.09	0.3225	9.7799
0.96833	3.1061	0.32278	9.785
0.96917	3.0934	0.32306	9.7823
0.97	3.0829	0.32333	9.7905
0.97083	3.0834	0.32361	9.7928
0.97167	3.0936	0.32389	9.7748
0.9725	3.0948	0.32417	9.7791
0.97333	3.0777	0.32444	9.7686
0.97417	3.0956	0.32472	9.7696
0.975	3.1091	0.325	9.7591
0.97583	3.0946	0.32528	9.7652
0.97667	3.068	0.32556	9.7675
0.9775	3.0926	0.32583	9.771
0.97833	3.0923	0.32611	9.7866
0.97917	3.0765	0.32639	9.8089
0.98	3.0834	0.32667	9.824
0.98083	3.0984	0.32694	9.8164
0.98167	3.0948	0.32722	9.8507
0.9825	3.0876	0.3275	9.8808
0.98333	3.0861	0.32778	9.9988
0.98417	3.0925	0.32806	9.8327
0.985	3.0828	0.32833	9.7852
0.98583	3.0836	0.32861	9.7037
0.98667	3.087	0.32889	9.7581
0.9875	3.0916	0.32917	9.7704
0.98833	3.0647	0.32944	9.7709
0.98917	3.0854	0.32972	9.7788
0.99	3.0967	0.33	9.7639
0.99083	3.0821	0.33028	9.7469
0.99167	3.0811	0.33056	9.7477
0.9925	3.0779	0.33083	9.7383
0.99333	3.0896	0.33111	9.7336
0.99417	3.0859	0.33139	9.735
0.995	3.0983	0.33167	9.7267
0.99583	3.1125	0.33194	9.7308
0.99667	3.0904	0.33222	9.7337
0.9975	3.08	0.3325	9.7389
0.99833	3.0998	0.33278	9.7413
0.99917	3.1127	0.33306	9.7398
1	3.1031	0.33333	9.7422
1.00083	3.102	0.33361	9.7443
1.00167	3.1044	0.33389	9.7469
1.0025	3.1063	0.33417	9.7457
1.00333	3.103	0.33444	9.7488
1.00417	3.1171	0.33472	9.7482
1.005	3.1229	0.335	9.7555
1.00583	3.127	0.33528	9.7509
1.00667	3.1168	0.33556	9.7572
1.0075	3.0948	0.33583	9.7623
1.00833	3.0852	0.33611	9.7645
1.00917	3.0764	0.33639	9.7628
1.01	3.0747	0.33667	9.7831
1.01083	3.0879	0.33694	9.78
1.01167	3.1005	0.33722	9.7786
1.0125	3.0887	0.3375	9.7958
1.01333	3.0847	0.33778	9.8016
1.01417	3.0963	0.33806	9.813
1.015	3.0823	0.33833	9.819
1.01583	3.0867	0.33861	9.8425
1.01667	3.0994	0.33889	9.8321
1.0175	3.0902	0.33917	9.8345
1.01833	3.0818	0.33944	9.8476
1.01917	3.084	0.33972	9.8307
1.02	3.0825	0.34	9.8594
1.02083	3.0799	0.34028	9.8693
1.02167	3.0823	0.34056	9.8894
1.0225	3.0943	0.34083	9.8913
1.02333	3.086	0.34111	9.8217
1.02417	3.0975	0.34139	9.8899
1.025	3.09	0.34167	9.9411
1.02583	3.0878	0.34194	9.9368
1.02667	3.1007	0.34222	9.9305
1.0275	3.0775	0.3425	10.027
1.02833	3.0905	0.34278	9.9011
1.02917	3.1141	0.34306	9.8772
1.03	3.1278	0.34333	9.8253
1.03083	3.113	0.34361	9.8337
1.03167	3.0766	0.34389	9.874
1.0325	3.0873	0.34417	9.9346
1.03333	3.1003	0.34444	9.9456
1.03417	3.0755	0.34472	9.939
1.035	3.0817	0.345	9.9937
1.03583	3.0944	0.34528	9.9465
1.03667	3.0954	0.34556	9.9105
1.0375	3.0755	0.34583	9.9125
1.03833	3.0937	0.34611	9.895
1.03917	3.0984	0.34639	9.9081
1.04	3.0751	0.34667	9.9835
1.04083	3.0933	0.34694	10.0313
1.04167	3.0805	0.34722	10.0619
1.0425	3.1025	0.3475	9.9571
1.04333	3.0918	0.34778	9.8999
1.04417	3.0852	0.34806	9.8385
1.045	3.1063	0.34833	9.846
1.04583	3.0951	0.34861	9.8953
1.04667	3.0937	0.34889	9.8811
1.0475	3.1134	0.34917	9.8534
1.04833	3.1105	0.34944	9.8396
1.04917	3.0899	0.34972	9.8329
1.05	3.0963	0.35	9.8975
1.05083	3.1173	0.35028	9.9295
1.05167	3.1203	0.35056	9.9688
1.0525	3.088	0.35083	9.982
1.05333	3.0785	0.35111	10.0293
1.05417	3.0996	0.35139	10.0112
1.055	3.1047	0.35167	9.9912
1.05583	3.0871	0.35194	10.0359
1.05667	3.0978	0.35222	10.0754
1.0575	3.0772	0.3525	10.094
1.05833	3.0703	0.35278	10.0984
1.05917	3.092	0.35306	10.0364
1.06	3.0992	0.35333	10.0429
1.06083	3.1054	0.35361	10.0058
1.06167	3.1159	0.35389	10.0175
1.0625	3.0885	0.35417	9.892
1.06333	3.1023	0.35444	9.7775
1.06417	3.0978	0.35472	9.7609
1.065	3.1023	0.355	9.7537
1.06583	3.1212	0.35528	9.7482
1.06667	3.0963	0.35556	9.7487
1.0675	3.1045	0.35583	9.7471
1.06833	3.1181	0.35611	9.7357
1.06917	3.1192	0.35639	9.7721
1.07	3.134	0.35667	9.777
1.07083	3.1228	0.35694	9.794
1.07167	3.1319	0.35722	9.7844
1.0725	3.1121	0.3575	9.7846
1.07333	3.0815	0.35778	9.7787
1.07417	3.0925	0.35806	9.7735
1.075	3.0961	0.35833	9.772
1.07583	3.0879	0.35861	9.7741
1.07667	3.0803	0.35889	9.7706
1.0775	3.0973	0.35917	9.7835
1.07833	3.0875	0.35944	9.7833
1.07917	3.0984	0.35972	9.7894
1.08	3.0897	0.36	9.8105
1.08083	3.0805	0.36028	9.7956
1.08167	3.1016	0.36056	9.7989
1.0825	3.0981	0.36083	9.8062
1.08333	3.0794	0.36111	9.8251
1.08417	3.085	0.36139	9.8353
1.085	3.1027	0.36167	10.1872
1.08583	3.0992	0.36194	9.8691
1.08667	3.0929	0.36222	9.8549
1.0875	3.1043	0.3625	9.8387
1.08833	3.1143	0.36278	9.841
1.08917	3.0899	0.36306	9.8439
1.09	3.0853	0.36333	9.851
1.09083	3.0952	0.36361	9.8529
1.09167	3.1014	0.36389	9.85
1.0925	3.0979	0.36417	9.8385
1.09333	3.1061	0.36444	9.8389
1.09417	3.1058	0.36472	9.8604
1.095	3.1071	0.365	9.8416
1.09583	3.0832	0.36528	9.8794
1.09667	3.107	0.36556	9.9148
1.0975	3.1097	0.36583	10.2009
1.09833	3.114	0.36611	9.8389
1.09917	3.1031	0.36639	9.8202
1.1	3.1164	0.36667	9.8317
1.10083	3.1173	0.36694	9.8709
1.10167	3.1129	0.36722	9.915
1.1025	3.1299	0.3675	9.9599
1.10333	3.093	0.36778	9.9625
1.10417	3.0821	0.36806	9.9824
1.105	3.1018	0.36833	10.0348
1.10583	3.1217	0.36861	10.161
1.10667	3.0936	0.36889	10.2809
1.1075	3.0755	0.36917	10.2746
1.10833	3.102	0.36944	10.2198
1.10917	3.106	0.36972	10.1167
1.11	3.098	0.37	10.019
1.11083	3.0774	0.37028	9.8811
1.11167	3.1035	0.37056	10.0599
1.1125	3.1272	0.37083	9.9091
1.11333	3.1007	0.37111	9.9298
1.11417	3.0949	0.37139	9.9149
1.115	3.1069	0.37167	9.9861
1.11583	3.1026	0.37194	9.9822
1.11667	3.087	0.37222	9.9038
1.1175	3.0967	0.3725	9.8761
1.11833	3.1154	0.37278	9.8319
1.11917	3.0991	0.37306	9.8425
1.12	3.0828	0.37333	9.8541
1.12083	3.0919	0.37361	9.8598
1.12167	3.0941	0.37389	9.8539
1.1225	3.1024	0.37417	9.876
1.12333	3.1012	0.37444	9.8984
1.12417	3.1136	0.37472	9.8882
1.125	3.1025	0.375	9.8847
1.12583	3.0838	0.37528	9.8745
1.12667	3.0982	0.37556	9.8759
1.1275	3.1	0.37583	9.9013
1.12833	3.0939	0.37611	9.914
1.12917	3.0776	0.37639	9.9055
1.13	3.0929	0.37667	9.9142
1.13083	3.1175	0.37694	9.9299
1.13167	3.0882	0.37722	9.9429
1.1325	3.0954	0.3775	9.9501
1.13333	3.0988	0.37778	10.0182
1.13417	3.097	0.37806	9.9829
1.135	3.092	0.37833	10.0079
1.13583	3.0926	0.37861	10.0414
1.13667	3.0956	0.37889	10.2641
1.1375	3.0864	0.37917	9.8996
1.13833	3.0894	0.37944	9.8193
1.13917	3.0993	0.37972	9.8077
1.14	3.1027	0.38	9.7929
1.14083	3.1001	0.38028	9.7913
1.14167	3.0985	0.38056	9.7874
1.1425	3.0792	0.38083	9.7923
1.14333	3.09	0.38111	9.7926
1.14417	3.0903	0.38139	9.7912
1.145	3.0951	0.38167	9.7749
1.14583	3.1099	0.38194	9.7753
1.14667	3.0932	0.38222	9.7819
1.1475	3.0955	0.3825	9.7823
1.14833	3.0965	0.38278	9.7888
1.14917	3.1152	0.38306	9.8076
1.15	3.0797	0.38333	9.8096
1.15083	3.0943	0.38361	9.8364
1.15167	3.1085	0.38389	9.8692
1.1525	3.1146	0.38417	9.8793
1.15333	3.0855	0.38444	9.9902
1.15417	3.0876	0.38472	10.038
1.155	3.1146	0.385	10.1944
1.15583	3.0959	0.38528	9.9369
1.15667	3.0959	0.38556	9.8967
1.1575	3.0909	0.38583	9.8779
1.15833	3.1099	0.38611	9.9276
1.15917	3.0879	0.38639	9.8436
1.16	3.0718	0.38667	9.7766
1.16083	3.1035	0.38694	9.7141
1.16167	3.1049	0.38722	9.6974
1.1625	3.0866	0.3875	9.7788
1.16333	3.0981	0.38778	10.2697
1.16417	3.1014	0.38806	9.7556
1.165	3.0954	0.38833	9.7403
1.16583	3.084	0.38861	9.7114
1.16667	3.0996	0.38889	9.687
1.1675	3.1157	0.38917	9.7119
1.16833	3.0813	0.38944	9.6595
1.16917	3.0923	0.38972	9.6843
1.17	3.0914	0.39	9.7872
1.17083	3.097	0.39028	9.8387
1.17167	3.0874	0.39056	9.8398
1.1725	3.0963	0.39083	9.8019
1.17333	3.096	0.39111	9.7834
1.17417	3.0973	0.39139	9.7791
1.175	3.0965	0.39167	9.7798
1.17583	3.0875	0.39194	9.7804
1.17667	3.0893	0.39222	9.7841
1.1775	3.0752	0.3925	9.7746
1.17833	3.0994	0.39278	9.7786
1.17917	3.1234	0.39306	9.7765
1.18	3.1025	0.39333	9.7713
1.18083	3.0844	0.39361	9.7721
1.18167	3.0775	0.39389	9.7856
1.1825	3.1011	0.39417	9.7784
1.18333	3.0924	0.39444	9.7828
1.18417	3.1071	0.39472	9.4221
1.185	3.1022	0.395	9.4267
1.18583	3.1001	0.39528	9.428
1.18667	3.0815	0.39556	9.4332
1.1875	3.0915	0.39583	9.4266
1.18833	3.1098	0.39611	9.4262
1.18917	3.115	0.39639	9.4318
1.19	3.0956	0.39667	9.4262
1.19083	3.0976	0.39694	9.425
1.19167	3.095	0.39722	9.4229
1.1925	3.0931	0.3975	9.4214
1.19333	3.0868	0.39778	9.4226
1.19417	3.074	0.39806	9.4223
1.195	3.1011	0.39833	9.4191
1.19583	3.0922	0.39861	9.4218
1.19667	3.1072	0.39889	9.4208
1.1975	3.0881	0.39917	9.4245
1.19833	3.1145	0.39944	9.4192
1.19917	3.0966	0.39972	9.4195
1.2	3.1213	0.4	9.4206
1.20083	3.1038	0.40028	9.4204
1.20167	3.1116	0.40056	9.4221
1.2025	3.095	0.40083	9.4249
1.20333	3.106	0.40111	9.4233
1.20417	3.1049	0.40139	9.4222
1.205	3.0966	0.40167	9.4225
1.20583	3.0897	0.40194	9.4202
1.20667	3.1043	0.40222	9.4248
1.2075	3.1196	0.4025	9.4228
1.20833	3.0931	0.40278	9.4227
1.20917	3.0938	0.40306	9.4195
1.21	3.1	0.40333	9.4214
1.21083	3.0864	0.40361	9.4229
1.21167	3.0903	0.40389	9.4205
1.2125	3.1053	0.40417	9.4211
1.21333	3.1143	0.40444	9.4237
1.21417	3.1029	0.40472	9.4251
1.215	3.0978	0.405	9.4238
1.21583	3.114	0.40528	9.4212
1.21667	3.1106	0.40556	9.4241
1.2175	3.0884	0.40583	9.4239
1.21833	3.0879	0.40611	9.4265
1.21917	3.085	0.40639	9.4273
1.22	3.0944	0.40667	9.4233
1.22083	3.0891	0.40694	9.4261
1.22167	3.1095	0.40722	9.4236
1.2225	3.1281	0.4075	9.4235
1.22333	3.0937	0.40778	9.4238
1.22417	3.0769	0.40806	9.4246
1.225	3.1146	0.40833	9.4253
1.22583	3.1195	0.40861	9.427
1.22667	3.097	0.40889	9.4273
1.2275	3.0897	0.40917	9.4294
1.22833	3.1149	0.40944	9.4281
1.22917	3.1167	0.40972	9.43
1.23	3.0999	0.41	9.4281
1.23083	3.0944	0.41028	9.4295
1.23167	3.1008	0.41056	9.4295
1.2325	3.1057	0.41083	9.4307
1.23333	3.1031	0.41111	9.4272
1.23417	3.1182	0.41139	9.4301
1.235	3.122	0.41167	9.4306
1.23583	3.102	0.41194	9.4298
1.23667	3.0967	0.41222	9.431
1.2375	3.1022	0.4125	9.4349
1.23833	3.1095	0.41278	9.4341
1.23917	3.1076	0.41306	9.4335
1.24	3.1012	0.41333	9.4364
1.24083	3.1113	0.41361	9.4332
1.24167	3.0995	0.41389	9.4356
1.2425	3.0897	0.41417	9.4361
1.24333	3.1156	0.41444	9.44
1.24417	3.1155	0.41472	9.4385
1.245	3.109	0.415	9.4386
1.24583	3.1061	0.41528	9.4379
1.24667	3.1112	0.41556	9.4372
1.2475	3.1313	0.41583	9.4428
1.24833	3.1032	0.41611	9.4419
1.24917	3.1185	0.41639	9.4391
1.25	3.1066	0.41667	9.4418
1.25083	3.1047	0.41694	9.4389
1.25167	3.1215	0.41722	9.4399
1.2525	3.1094	0.4175	9.444
1.25333	3.1218	0.41778	9.4443
1.25417	3.1084	0.41806	9.4451
1.255	3.1104	0.41833	9.4428
1.25583	3.1135	0.41861	9.4462
1.25667	3.1294	0.41889	9.4489
1.2575	3.0944	0.41917	9.4514
1.25833	3.1109	0.41944	9.4488
1.25917	3.1402	0.41972	9.4487
1.26	3.1366	0.42	9.4495
1.26083	3.1119	0.42028	9.4505
1.26167	3.131	0.42056	9.4518
1.2625	3.1248	0.42083	9.4524
1.26333	3.1092	0.42111	9.4499
1.26417	3.131	0.42139	9.4505
1.265	3.1426	0.42167	9.4476
1.26583	3.1314	0.42194	9.4516
1.26667	3.1403	0.42222	9.4514
1.2675	3.1397	0.4225	9.4525
1.26833	3.1735	0.42278	9.4535
1.26917	3.1188	0.42306	9.4544
1.27	3.0965	0.42333	9.4525
1.27083	3.1165	0.42361	9.4537
1.27167	3.1183	0.42389	9.456
1.2725	3.1208	0.42417	9.4576
1.27333	3.0965	0.42444	9.4556
1.27417	3.1102	0.42472	9.455
1.275	3.1152	0.425	9.4559
1.27583	3.1066	0.42528	9.4549
1.27667	3.1079	0.42556	9.4544
1.2775	3.1235	0.42583	9.4571
1.27833	3.1156	0.42611	9.4555
1.27917	3.1047	0.42639	9.4581
1.28	3.1036	0.42667	9.4576
1.28083	3.1231	0.42694	9.4614
1.28167	3.1122	0.42722	9.4595
1.2825	3.1134	0.4275	9.4602
1.28333	3.1121	0.42778	9.4594
1.28417	3.1189	0.42806	9.4573
1.285	3.1289	0.42833	9.4559
1.28583	3.12	0.42861	9.4594
1.28667	3.1541	0.42889	9.4628
1.2875	3.1421	0.42917	9.4621
1.28833	3.1568	0.42944	9.461
1.28917	3.1426	0.42972	9.4669
1.29	3.1618	0.43	9.465
1.29083	3.135	0.43028	9.464
1.29167	3.1374	0.43056	9.467
1.2925	3.0978	0.43083	9.4673
1.29333	3.0957	0.43111	9.4656
1.29417	3.0869	0.43139	9.4682
1.295	3.1002	0.43167	9.4678
1.29583	3.1182	0.43194	9.4728
1.29667	3.1048	0.43222	9.4736
1.2975	3.0943	0.4325	9.4752
1.29833	3.0971	0.43278	9.4723
1.29917	3.1017	0.43306	9.4763
1.3	3.1046	0.43333	9.4753
1.30083	3.103	0.43361	9.474
1.30167	3.1081	0.43389	9.4748
1.3025	3.1305	0.43417	9.477
1.30333	3.0976	0.43444	9.4779
1.30417	3.0875	0.43472	9.4777
1.305	3.1041	0.435	9.4791
1.30583	3.1148	0.43528	9.4816
1.30667	3.094	0.43556	9.4849
1.3075	3.0924	0.43583	9.4816
1.30833	3.1274	0.43611	9.4685
1.30917	3.0918	0.43639	9.4693
1.31	3.0979	0.43667	9.4713
1.31083	3.1163	0.43694	9.471
1.31167	3.1343	0.43722	9.4729
1.3125	3.0938	0.4375	9.4747
1.31333	3.1024	0.43778	9.4744
1.31417	3.1254	0.43806	9.4733
1.315	3.0957	0.43833	9.4769
1.31583	3.0919	0.43861	9.4747
1.31667	3.1042	0.43889	9.4806
1.3175	3.1101	0.43917	9.4786
1.31833	3.0985	0.43944	9.4747
1.31917	3.0925	0.43972	9.4729
1.32	3.1186	0.44	9.4768
1.32083	3.1222	0.44028	9.476
1.32167	3.1097	0.44056	9.4755
1.3225	3.1172	0.44083	9.4802
1.32333	3.126	0.44111	9.4781
1.32417	3.0973	0.44139	9.4805
1.325	3.1045	0.44167	9.4827
1.32583	3.1033	0.44194	9.4792
1.32667	3.1176	0.44222	9.4816
1.3275	3.1258	0.4425	9.4879
1.32833	3.1221	0.44278	9.4865
1.32917	3.1233	0.44306	9.4871
1.33	3.1447	0.44333	9.4879
1.33083	3.1184	0.44361	9.4888
1.33167	3.1348	0.44389	9.4924
1.3325	3.1416	0.44417	9.4906
1.33333	3.1111	0.44444	9.4881
1.33417	3.1159	0.44472	9.4908
1.335	3.1061	0.445	9.4959
1.33583	3.1236	0.44528	9.494
1.33667	3.1074	0.44556	9.4994
1.3375	3.1032	0.44583	9.5004
1.33833	3.134	0.44611	9.4999
1.33917	3.1167	0.44639	9.4995
1.34	3.1029	0.44667	9.4975
1.34083	3.1029	0.44694	9.5029
1.34167	3.1223	0.44722	9.5034
1.3425	3.1073	0.4475	9.5044
1.34333	3.0861	0.44778	9.5077
1.34417	3.0917	0.44806	9.5098
1.345	3.1102	0.44833	9.5193
1.34583	3.1019	0.44861	9.8064
1.34667	3.107	0.44889	9.5108
1.3475	3.1144	0.44917	9.8293
1.34833	3.1128	0.44944	9.513
1.34917	3.1106	0.44972	9.5019
1.35	3.0885	0.45	9.484
1.35083	3.126	0.45028	9.4797
1.35167	3.1098	0.45056	9.4768
1.3525	3.0957	0.45083	9.4774
1.35333	3.1234	0.45111	9.4749
1.35417	3.1218	0.45139	9.4742
1.355	3.1184	0.45167	9.4738
1.35583	3.1124	0.45194	9.4733
1.35667	3.1334	0.45222	9.4733
1.3575	3.1402	0.4525	9.4724
1.35833	3.1579	0.45278	9.4728
1.35917	3.1561	0.45306	9.4756
1.36	3.145	0.45333	9.4696
1.36083	3.1389	0.45361	9.4728
1.36167	3.1053	0.45389	9.476
1.3625	3.1075	0.45417	9.4735
1.36333	3.1044	0.45444	9.4759
1.36417	3.0974	0.45472	9.4731
1.365	3.1129	0.455	9.4746
1.36583	3.1223	0.45528	9.4823
1.36667	3.1216	0.45556	9.4783
1.3675	3.1145	0.45583	9.4791
1.36833	3.1044	0.45611	9.4802
1.36917	3.126	0.45639	9.4779
1.37	3.1259	0.45667	9.4777
1.37083	3.1014	0.45694	9.4792
1.37167	3.1095	0.45722	9.4779
1.3725	3.1151	0.4575	9.4774
1.37333	3.1195	0.45778	9.4809
1.37417	3.1096	0.45806	9.4816
1.375	3.1312	0.45833	9.4807
1.37583	3.0987	0.45861	9.4847
1.37667	3.106	0.45889	9.4858
1.3775	3.0957	0.45917	9.4844
1.37833	3.1218	0.45944	9.4883
1.37917	3.1124	0.45972	9.4858
1.38	3.1101	0.46	9.4881
1.38083	3.1084	0.46028	9.4915
1.38167	3.116	0.46056	9.4911
1.3825	3.1129	0.46083	9.4893
1.38333	3.118	0.46111	9.4898
1.38417	3.1205	0.46139	9.4886
1.385	3.1147	0.46167	9.4918
1.38583	3.1056	0.46194	9.4921
1.38667	3.0989	0.46222	9.4959
1.3875	3.1274	0.4625	9.4925
1.38833	3.1177	0.46278	9.4938
1.38917	3.0906	0.46306	9.4946
1.39	3.1119	0.46333	9.4937
1.39083	3.1343	0.46361	9.4978
1.39167	3.1236	0.46389	9.4989
1.3925	3.1014	0.46417	9.5001
1.39333	3.1104	0.46444	9.5014
1.39417	3.1178	0.46472	9.4983
1.395	3.1105	0.465	9.4995
1.39583	3.1059	0.46528	9.5033
1.39667	3.1088	0.46556	9.5049
1.3975	3.1222	0.46583	9.5058
1.39833	3.1174	0.46611	9.5049
1.39917	3.1282	0.46639	9.5061
1.4	3.1208	0.46667	9.5086
1.40083	3.1128	0.46694	9.5052
1.40167	3.1	0.46722	9.5093
1.4025	3.1168	0.4675	9.5088
1.40333	3.1468	0.46778	9.5098
1.40417	3.1104	0.46806	9.5055
1.405	3.1169	0.46833	9.5046
1.40583	3.109	0.46861	9.5069
1.40667	3.1159	0.46889	9.5091
1.4075	3.11	0.46917	9.5083
1.40833	3.1129	0.46944	9.5104
1.40917	3.1374	0.46972	9.5121
1.41	3.1153	0.47	9.5131
1.41083	3.1117	0.47028	9.5125
1.41167	3.1286	0.47056	9.5126
1.4125	3.1292	0.47083	9.5121
1.41333	3.1205	0.47111	9.516
1.41417	3.1263	0.47139	9.5159
1.415	3.1422	0.47167	9.5157
1.41583	3.1477	0.47194	9.5147
1.41667	3.1416	0.47222	9.5169
1.4175	3.1147	0.4725	9.5167
1.41833	3.1453	0.47278	9.5133
1.41917	3.1551	0.47306	9.5162
1.42	3.1338	0.47333	9.5161
1.42083	3.1545	0.47361	9.5211
1.42167	3.1135	0.47389	9.5239
1.4225	3.1032	0.47417	9.5159
1.42333	3.1107	0.47444	9.5194
1.42417	3.1039	0.47472	9.5221
1.425	3.1376	0.475	9.5221
1.42583	3.1204	0.47528	9.5242
1.42667	3.1283	0.47556	9.5221
1.4275	3.1596	0.47583	9.522
1.42833	3.1259	0.47611	9.5245
1.42917	3.1405	0.47639	9.5227
1.43	3.1474	0.47667	9.5294
1.43083	3.1645	0.47694	9.5305
1.43167	3.1353	0.47722	9.5261
1.4325	3.143	0.4775	9.5291
1.43333	3.1412	0.47778	9.5305
1.43417	3.1564	0.47806	9.5317
1.435	3.1128	0.47833	9.5293
1.43583	3.1177	0.47861	9.5348
1.43667	3.1238	0.47889	9.5346
1.4375	3.1277	0.47917	9.5347
1.43833	3.1143	0.47944	9.5349
1.43917	3.1116	0.47972	9.535
1.44	3.1227	0.48	9.5365
1.44083	3.1048	0.48028	9.5414
1.44167	3.1019	0.48056	9.5378
1.4425	3.1274	0.48083	9.5388
1.44333	3.1221	0.48111	9.5409
1.44417	3.1158	0.48139	9.5401
1.445	3.1162	0.48167	9.5467
1.44583	3.1126	0.48194	9.5399
1.44667	3.1194	0.48222	9.545
1.4475	3.1111	0.4825	9.5413
1.44833	3.1017	0.48278	9.546
1.44917	3.1336	0.48306	9.5456
1.45	3.1398	0.48333	9.5491
1.45083	3.1307	0.48361	9.5444
1.45167	3.1086	0.48389	9.5496
1.4525	3.1272	0.48417	9.5496
1.45333	3.0948	0.48444	9.5503
1.45417	3.1185	0.48472	9.5522
1.455	3.1124	0.485	9.5455
1.45583	3.1047	0.48528	9.5531
1.45667	3.1071	0.48556	9.5548
1.4575	3.1106	0.48583	9.5553
1.45833	3.1423	0.48611	9.555
1.45917	3.0921	0.48639	9.5575
1.46	3.0905	0.48667	9.5554
1.46083	3.1151	0.48694	9.5581
1.46167	3.1353	0.48722	9.5556
1.4625	3.1061	0.4875	9.5557
1.46333	3.1082	0.48778	9.5607
1.46417	3.1069	0.48806	9.5633
1.465	3.1083	0.48833	9.5623
1.46583	3.1133	0.48861	9.5631
1.46667	3.1142	0.48889	9.5612
1.4675	3.1538	0.48917	9.5663
1.46833	3.1119	0.48944	9.566
1.46917	3.1077	0.48972	9.5675
1.47	3.1376	0.49	9.5697
1.47083	3.1368	0.49028	9.5706
1.47167	3.1506	0.49056	9.5681
1.4725	3.1016	0.49083	9.5708
1.47333	3.1412	0.49111	9.5708
1.47417	3.1177	0.49139	9.5718
1.475	3.0865	0.49167	9.5784
1.47583	3.1022	0.49194	9.5749
1.47667	3.1286	0.49222	9.5778
1.4775	3.0905	0.4925	9.5797
1.47833	3.0865	0.49278	9.577
1.47917	3.0942	0.49306	9.583
1.48	3.1218	0.49333	9.5806
1.48083	3.1232	0.49361	9.5788
1.48167	3.0916	0.49389	9.5829
1.4825	3.1127	0.49417	9.5812
1.48333	3.1113	0.49444	9.5804
1.48417	3.0869	0.49472	9.5846
1.485	3.1243	0.495	9.5894
1.48583	3.1271	0.49528	9.5886
1.48667	3.115	0.49556	9.5869
1.4875	3.0995	0.49583	9.5924
1.48833	3.1129	0.49611	9.5929
1.48917	3.1299	0.49639	9.5934
1.49	3.1112	0.49667	9.593
1.49083	3.102	0.49694	9.5928
1.49167	3.1184	0.49722	9.5915
1.4925	3.1137	0.4975	9.5985
1.49333	3.1173	0.49778	9.5924
1.49417	3.1149	0.49806	9.5976
1.495	3.117	0.49833	9.5969
1.49583	3.1348	0.49861	9.5988
1.49667	3.1085	0.49889	9.5957
1.4975	3.1196	0.49917	9.6016
1.49833	3.1298	0.49944	9.6005
1.49917	3.1177	0.49972	9.603
1.5	3.1046	0.5	9.6005
1.50083	3.1229	0.5	9.7042
1.50167	3.1248	0.50028	9.6884
1.5025	3.104	0.50056	9.6773
1.50333	3.1118	0.50083	9.6851
1.50417	3.1149	0.50111	9.7195
1.505	3.1122	0.50139	9.6025
1.50583	3.1227	0.50167	9.5956
1.50667	3.12	0.50194	9.5966
1.5075	3.1138	0.50222	9.605
1.50833	3.1055	0.5025	9.6003
1.50917	3.1128	0.50278	9.6063
1.51	3.126	0.50306	9.6032
1.51083	3.1293	0.50333	9.6004
1.51167	3.1211	0.50361	9.6002
1.5125	3.1065	0.50389	9.6044
1.51333	3.13	0.50417	9.6031
1.51417	3.1283	0.50444	9.6046
1.515	3.1113	0.50472	9.6066
1.51583	3.135	0.505	9.6075
1.51667	3.1437	0.50528	9.6107
1.5175	3.1456	0.50556	9.613
1.51833	3.1285	0.50583	9.6161
1.51917	3.1429	0.50611	9.6164
1.52	3.1619	0.50639	9.6154
1.52083	3.0948	0.50667	9.6184
1.52167	3.105	0.50694	9.625
1.5225	3.1223	0.50722	9.6254
1.52333	3.1277	0.5075	9.6295
1.52417	3.1046	0.50778	9.6344
1.525	3.1163	0.50806	9.6379
1.52583	3.1169	0.50833	9.6363
1.52667	3.1255	0.50861	9.6422
1.5275	3.1125	0.50889	9.6464
1.52833	3.106	0.50917	9.6478
1.52917	3.1086	0.50944	9.6666
1.53	3.1051	0.50972	9.6567
1.53083	3.1236	0.51	9.6497
1.53167	3.1307	0.51028	9.6489
1.5325	3.13	0.51056	9.6469
1.53333	3.113	0.51083	9.6481
1.53417	3.13	0.51111	9.6489
1.535	3.152	0.51139	9.633
1.53583	3.1125	0.51167	9.63
1.53667	3.1083	0.51194	9.6308
1.5375	3.1149	0.51222	9.6386
1.53833	3.1281	0.5125	9.6412
1.53917	3.1119	0.51278	9.6458
1.54	3.1208	0.51306	9.6473
1.54083	3.1151	0.51333	9.6447
1.54167	3.1319	0.51361	9.6479
1.5425	3.1213	0.51389	9.6415
1.54333	3.1219	0.51417	9.6455
1.54417	3.1181	0.51444	9.6217
1.545	3.1195	0.51472	9.6239
1.54583	3.1025	0.515	9.6276
1.54667	3.1231	0.51528	9.6394
1.5475	3.1257	0.51556	9.6533
1.54833	3.111	0.51583	9.6663
1.54917	3.1208	0.51611	9.6436
1.55	3.1488	0.51639	9.6361
1.55083	3.1279	0.51667	9.6292
1.55167	3.119	0.51694	9.6414
1.5525	3.115	0.51722	9.6373
1.55333	3.1506	0.5175	9.6318
1.55417	3.1075	0.51778	9.6526
1.555	3.1086	0.51806	9.6549
1.55583	3.1264	0.51833	9.6556
1.55667	3.135	0.51861	9.6462
1.5575	3.1089	0.51889	9.6511
1.55833	3.107	0.51917	9.6519
1.55917	3.1269	0.51944	9.664
1.56	3.0913	0.51972	9.6594
1.56083	3.097	0.52	9.657
1.56167	3.109	0.52028	9.6508
1.5625	3.1207	0.52056	9.6388
1.56333	3.127	0.52083	9.6349
1.56417	3.1148	0.52111	9.6535
1.565	3.1092	0.52139	9.6376
1.56583	3.0974	0.52167	9.6357
1.56667	3.1108	0.52194	9.64
1.5675	3.1153	0.52222	9.657
1.56833	3.1257	0.5225	9.6722
1.56917	3.1205	0.52278	9.6626
1.57	3.1114	0.52306	9.6602
1.57083	3.1306	0.52333	9.6885
1.57167	3.0989	0.52361	9.6832
1.5725	3.1228	0.52389	9.6577
1.57333	3.1368	0.52417	9.6555
1.57417	3.1577	0.52444	9.6326
1.575	3.1334	0.52472	9.7076
1.57583	3.1231	0.525	9.6972
1.57667	3.1333	0.52528	9.6258
1.5775	3.1284	0.52556	9.6112
1.57833	3.1081	0.52583	9.6962
1.57917	3.104	0.52611	9.6717
1.58	3.1232	0.52639	9.6437
1.58083	3.1285	0.52667	9.6528
1.58167	3.1348	0.52694	9.6625
1.5825	3.11	0.52722	9.6565
1.58333	3.1262	0.5275	9.6606
1.58417	3.1232	0.52778	9.6487
1.585	3.1178	0.52806	9.6445
1.58583	3.1183	0.52833	9.7635
1.58667	3.1411	0.52861	9.7572
1.5875	3.1407	0.52889	9.727
1.58833	3.1093	0.52917	9.613
1.58917	3.1173	0.52944	9.6114
1.59	3.1301	0.52972	9.6152
1.59083	3.1152	0.53	9.6193
1.59167	3.106	0.53028	9.7574
1.5925	3.1178	0.53056	9.6901
1.59333	3.1315	0.53083	9.6358
1.59417	3.119	0.53111	9.6288
1.595	3.121	0.53139	9.6206
1.59583	3.1314	0.53167	9.6267
1.59667	3.1164	0.53194	9.6222
1.5975	3.1052	0.53222	9.6248
1.59833	3.1231	0.5325	9.6178
1.59917	3.1172	0.53278	9.6125
1.6	3.1219	0.53306	9.6146
1.60083	3.1219	0.53333	9.6197
1.60167	3.1278	0.53361	9.6329
1.6025	3.1157	0.53389	9.6348
1.60333	3.1317	0.53417	9.6285
1.60417	3.1151	0.53444	9.6519
1.605	3.1369	0.53472	9.6596
1.60583	3.1252	0.535	9.651
1.60667	3.1352	0.53528	9.6504
1.6075	3.1546	0.53556	9.645
1.60833	3.1613	0.53583	9.6398
1.60917	3.1549	0.53611	9.6404
1.61	3.1317	0.53639	9.6408
1.61083	3.1461	0.53667	9.6342
1.61167	3.1451	0.53694	9.6395
1.6125	3.1514	0.53722	9.6484
1.61333	3.1619	0.5375	9.6515
1.61417	3.1751	0.53778	9.6487
1.615	3.1149	0.53806	9.6586
1.61583	3.1205	0.53833	9.6707
1.61667	3.1139	0.53861	9.6826
1.6175	3.1189	0.53889	9.6864
1.61833	3.1174	0.53917	9.678
1.61917	3.1141	0.53944	9.7138
1.62	3.1266	0.53972	9.7791
1.62083	3.1332	0.54	9.7615
1.62167	3.1293	0.54028	9.7899
1.6225	3.1322	0.54056	9.756
1.62333	3.122	0.54083	9.7506
1.62417	3.1212	0.54111	9.7322
1.625	3.1243	0.54139	9.7225
1.62583	3.1341	0.54167	9.714
1.62667	3.1448	0.54194	9.6916
1.6275	3.1294	0.54222	9.6811
1.62833	3.1252	0.5425	9.668
1.62917	3.1251	0.54278	9.6561
1.63	3.1394	0.54306	9.6533
1.63083	3.1378	0.54333	9.6494
1.63167	3.1304	0.54361	9.6486
1.6325	3.1379	0.54389	9.6473
1.63333	3.1303	0.54417	9.6526
1.63417	3.1088	0.54444	9.656
1.635	3.1294	0.54472	9.6661
1.63583	3.1222	0.545	9.664
1.63667	3.1221	0.54528	9.6815
1.6375	3.1102	0.54556	9.7605
1.63833	3.1321	0.54583	9.7129
1.63917	3.1342	0.54611	9.7034
1.64	3.1283	0.54639	9.6926
1.64083	3.1193	0.54667	9.6838
1.64167	3.1273	0.54694	9.6703
1.6425	3.1259	0.54722	9.6604
1.64333	3.1395	0.5475	9.6528
1.64417	3.1111	0.54778	9.644
1.645	3.1218	0.54806	9.6441
1.64583	3.118	0.54833	9.6333
1.64667	3.1397	0.54861	9.6554
1.6475	3.1177	0.54889	9.6702
1.64833	3.127	0.54917	9.6964
1.64917	3.1228	0.54944	9.7252
1.65	3.1	0.54972	9.7366
1.65083	3.1238	0.55	9.7177
1.65167	3.1354	0.55028	9.6965
1.6525	3.1235	0.55056	9.6907
1.65333	3.1391	0.55083	9.6757
1.65417	3.1286	0.55111	9.6722
1.655	3.1266	0.55139	9.661
1.65583	3.1225	0.55167	9.664
1.65667	3.1164	0.55194	9.6532
1.6575	3.1323	0.55222	9.6519
1.65833	3.1203	0.5525	9.6484
1.65917	3.1158	0.55278	9.6478
1.66	3.1297	0.55306	9.6506
1.66083	3.1453	0.55333	9.6579
1.66167	3.1168	0.55361	9.6689
1.6625	3.1261	0.55389	9.6683
1.66333	3.1429	0.55417	9.6697
1.66417	3.1305	0.55444	9.7509
1.665	3.1348	0.55472	9.7257
[truncated: 5,204 more rows]

## Sheet: fig 2b
current densty	FE	Error bars
100	74	1.78045
200	67	1.48699
300	54	2.14038

## Sheet: fig 2c
	current densty	Capital	Installation	Balance of Plant	Input chemicals	Electricity	Operational	Maintenance
	100	1230.81	611.39	427.97	1154.41	237.17	64.62	61.14
	200	679.7	337.63	236.34	1154.41	297.67	70.67	33.76
	300	562.22	279.28	195.49	1154.41	531.85	94.08	27.93

## Sheet: fig 2d
	time	FA	time	THFA
	0	50	0	0
	0.5	27.23	0.5	22.9
	1	11.7	1	37.2
	1.5	6.667	1.5	42
	2	1.533	2	46

## Sheet: fig 3b
	Current density	Cyclohexanone	Error bars	Cyclohexanol	Error bars	2-Methoxycyclohexanol	Error bars	2-Methoxycyclohexanone	Error bars	2,6-Dimethoxycyclohexanol	Error bars
	100	6.19572	0.33148	6.52753	0.11352	34.7653	0.96215	1.89647	0.30262	15.3639	0.34384
	200	3.91545	0.61682	6.12891	0.11493	31.8379	3.00956	2.04613	0.21579	14.2812	1.75662
	300	3.58321	0.25659	5.88254	0.03497	27.1907	2.42449	1.9033	0.227	9.49155	0.12233
	400	3.20903	0.08371	5.59714	0.14601	22.7212	0.1227	1.72003	0.00292	7.76074	0.20245

## Sheet: fig 3c
	Current density	Capital	Installation	Balance of Plant	Input chemicals	Electricity	Operational	Maintenance
	100	4.26	2.03	1.43	35.53	0.79	0.15	0.2
	200	2.33	1.11	0.78	35.53	0.98	0.15	0.11
	300	1.82	0.87	0.61	35.53	1.61	0.15	0.09
	400	1.63	0.78	0.55	35.53	2.87	0.15	0.08

## Sheet: fig 3d
	Time	Syringol	CHN	CHol	2MCHol	2MCHN	26DMCHol
	0	80.8571	0	0	0	0	0
	0.5	67.6923	1.33538	0.65692	6.20523	1.80875	3.05631
	1	61.1111	2.07407	1.10185	9.38	1.04228	4.62
	1.5	54.6667	2.6	1.47333	11.8456	0.81298	5.8344
	2	42.8571	3.80714	2.32143	16.9845	0.74661	8.3655
	3	30.5635	4.59408	3.35244	23.4596	0.70993	11.5547
	4	16.2602	6.09756	4.87805	30.2317	0.67548	14.8902
	5	7.27273	7.63636	6.40909	34.4441	0.63349	16.965

## Sheet: fig 4b
	Current density	CHN	Error bars	CHol	Error bars	2MCHol	Error bars	2MCHN	Error bars
	100	5.95006	0.41057	4.30505	0.43	49.5795	1.41057	18.5366	0.79141
	200	5.12842	0.12267	5.25502	0.32	52.266	2.12267	14.9438	1.30533
	300	2.01657	0.28632	6.31867	0.54	54.0066	2.28632	10.54	2.4906
	400	3.57975	0.72639	5.1124	0.63	46.7126	2.72639	11.086	1.09757
	500	3.31125	0.41	4.91684	0.28	35.3597	1.41057	9.06555	1.41057

## Sheet: fig 4c
	Time	Guaiacol	CHN	CHol	2MCHol	2MCHN
	0	119.835	0	0	0	0
	0.33	107.143	1.26786	0.55357	7.67857	1.07143
	0.66	98.843	2.04959	1.00826	14.2149	0.77686
	1	91.5741	2.96296	1.57407	20	0.83333
	1.5	81.6667	4	2.26667	27.2	0.93333
	2	67.3077	5.25641	3.20513	35	1.15385
	3	48.8061	7.06781	5.15759	53.8682	1.83381
	4	41.1382	8.13008	6.50407	60.1626	2.01626
	5	20.9091	10.1818	8.54545	68.5455	2.36364
	6	12.25	10.8333	9.83333	68.6667	2.35

## Sheet: fig 4d
	Current density	Capital	Installation	Balance of Plant	Input chemicals	Electricity	Operational	Maintenance
	100	2.24	1.07	0.75	4.77	0.42	0.15	0.11
	200	1.07	0.51	0.36	4.77	0.45	0.15	0.05
	300	0.69	0.33	0.23	4.77	0.52	0.15	0.03
	400	0.6	0.28	0.2	4.77	1	0.15	0.03
	500	0.63	0.3	0.21	4.77	1.48	0.15	0.03

[truncated: 11 more sheets: fig 4e, fig 5b, fig 5c, fig 5d, fig S1, fig S2, fig S11, fig S13 a, fig S13 b, fig S14, fig S15]
